# Supplementary material for: Transcriptomic and Functional Analyses Reveal the Different Roles of Vitamins C, E, and K in Regulating Viral Infections in Maize
Source: Int J Mol Sci. 2023 Apr 28;24(9):8012. doi: 10.3390/ijms24098012 (PMC10178231; doi:10.3390/ijms24098012)
Supplement: Supplementary file 1 [file ijms-24-08012-s001.zip]

Archive with 12 entries (11 files):
- ijms-2343195-supplementary/
- ijms-2343195-supplementary/Figure S1-S11.pdf
- ijms-2343195-supplementary/Table S1.xlsx
- ijms-2343195-supplementary/Table S10.xlsx
- ijms-2343195-supplementary/Table S2.xlsx
- ijms-2343195-supplementary/Table S3.xlsx
- ijms-2343195-supplementary/Table S4.xlsx
- ijms-2343195-supplementary/Table S5.xlsx
- ijms-2343195-supplementary/Table S6.xlsx
- ijms-2343195-supplementary/Table S7.xlsx
- ijms-2343195-supplementary/Table S8.xlsx
- ijms-2343195-supplementary/Table S9.xlsx
