# Supplementary material for: Transcriptomic and Functional Analyses Reveal the Different Roles of Vitamins C, E, and K in Regulating Viral Infections in Maize
Source: Int J Mol Sci. 2023 Apr 28;24(9):8012. doi: 10.3390/ijms24098012 (PMC10178231; doi:10.3390/ijms24098012)
Supplement: Supplementary file 1 [file ijms-24-08012-s001.zip › ijms-2343195-supplementary/Table S1.xlsx]

## Sheet: Sheet1
Table S1 Classification of reference genome alignment results.
Category number	FLNC comparison before error correction	FLNC comparison after error correction	Comparison before and after error correction
1	8,446(3.83%)	8,329(3.78%)	8,323(3.77%)
2	13,734(6.23%)	13,798(6.26%)	13,530(6.14%)
3	18,710(8.48%)	9,708(4.40%)	9,771(4.43%)
4	179,633(81.46%)	188,688(85.56%)	188,899(85.66%)
Note：1) within the lowest threshold range, the reference genome cannot be compared; 2) there are multiple PID alignment positions; 3) the highest PID alignment position is only one, and the highest PID alignment position satisfies the local PID < 95 %, or the global PID < 93 %; 4) the highest PID alignment position is only one, and the highest PID alignment position satisfies the local PID > 95 %…
