# Supplementary material for: Transcriptomic and Functional Analyses Reveal the Different Roles of Vitamins C, E, and K in Regulating Viral Infections in Maize
Source: Int J Mol Sci. 2023 Apr 28;24(9):8012. doi: 10.3390/ijms24098012 (PMC10178231; doi:10.3390/ijms24098012)
Supplement: Supplementary file 1 [file ijms-24-08012-s001.zip › ijms-2343195-supplementary/Table S10.xlsx]

## Sheet: Sheet1
Table S10 Primers listed in the article.
Primer Name	Oligonucleotide sequence
qZmACC-F	CAAGGATGTCATTTCTCCACCAGC
qZmACC-R	CCACCCAGAAGAAGCCCACC
qZmALDH-F	GCTAGATGTGCGATCTGTCT
qZmALDH-R	AGGATTTTCCCTCCCTCAACA
qZmCAT1-F	GCACCGCCTTGGTCCAAACTAT
qZmCAT1-R	TCTCGCCAGCCTGCTTGAAGT
qZmMDH-F	TGGGCATGCAGGAATTACGA
qZmMDH-R	GCCTCGACTACTTCTGTCCC
qZmPAO1-F	ACTCCGCTGAAATTCTCATCAA
qZmPAO1-R	CAAATCGTGCTCATCGAACC
qZmPI31-F	GCAGGCTTCTACCCTCACAG
qZmPI31-R	TACCTGGTGGAACACTCCCA
qZmPSMA1-F	GCATCAACCACTCCTTCG
qZmPSMA1-R	TCGTCCAGTCCAGCAACT
qPSMA5-F	ACAAACCGTGAGGAAAAT
qPSMA5-R	GAAGCACCAGCAATAGAG
qZmGalDH1-F	GACACGCAGCATAGACGAGA
qZmGalDH1-R	AGGGTAGATGCTGAGAGGCA
qZmAPx1-F	CCAATCCTCTCTTACGCCGAT
qZmAPx1-R	AACTTGCCTCAGGTGGTCAG
qZmTAT-F	GATTGACATCGACGGTCTGGA
qZmTAT-R	TAGACACTCCCGCAAGGGTT
qZmNQ01-F	GAGGTCGCAGTACCATCTCC
qZmNQ01-R	GCCTGAAGGGATAGGAGCAC
qZmUBI-F	GGAAAAACCATAACCCTGGA
qZmUBI-R	ATATGGAGAGAGGGCACCAG
qZmPR3-F	GAACAACTACAGCAGCCAGGTG
qZmPR3-R	GAGACAATAGCTGACATGCGTC
qZmPR4-F	GCGTTCAAGCCCATCGACA
qZmPR4-R	CGTGTGGGATCACATCCATATAAC
qZmPR5-F	TATCGGCCGGAATAGGCTCTG
qZmPR5-R	CGCGTACATACAAATGCGTGC
qMCMV-F	GGAACAGAATGGAGCGATGATG
qMCMV-R	TGTTACTGTGCCTTCTTCGTCCA
qSCMV-F	GGCGAGACTCAGGAGAATACA
qSCMV-R	ACACGCTACACCAGAAGACACT
CMV-ZmAPx1-F	AATGTCCGAGTCTGAGGTACCATTCGGCACGATGAAGCA(KpnI)
CMV-ZmAPx1-R	TTAGGAAGGGGAGGTTCTAGAGCCCTCAGGTGGGGGCTG(XbaI)
CMV-ZmGaLDH-F	AATGTCCGAGTCTGAGGTAGACCTCGGCATCAACTTC(KpnI)
CMV-ZmGalDH-R	TTAGGAAGGGGAGGTTCTAGAGACGTAGTCCAGCCCCAG(XbaI)
CMV-ZmTAT-F	AATGTCCGAGTCTGAGGTAGAGCGACCTTCCATACAA(KpnI)
CMV-ZmTAT-R	TTAGGAAGGGGAGGTTCTAGAGTCGATGTCAATCTCCCA(XbaI)
CMV-ZmNQ01-F	AATGTCCGAGTCTGAGGTACTCTAGAGGAAAGAACTG(KpnI)
CMV-ZmNQ01-R	TTAGGAAGGGGAGGTTCTAGATCAGTCCTCCTTCTGAA(XbaI)
