# Supplementary material for: Transcriptomic and Functional Analyses Reveal the Different Roles of Vitamins C, E, and K in Regulating Viral Infections in Maize
Source: Int J Mol Sci. 2023 Apr 28;24(9):8012. doi: 10.3390/ijms24098012 (PMC10178231; doi:10.3390/ijms24098012)
Supplement: Supplementary file 1 [file ijms-24-08012-s001.zip › ijms-2343195-supplementary/Table S2.xlsx]

## Sheet: Sheet1
Table S2 Gene structure annotation.
Category	Number of annotations	Number of analysis and identification
Loci	42182	18118
Loci <1K	16,078(38.12%)	1,958(10.81%)
Loci 1-2K	13,672(32.41%)	8,843(48.81%)
Loci 2-3K	5,955(14.12%)	4,771(26.33%)
Loci >=3K	6,477(15.35%)	2,546(14.05%)
Total isoform	134176	32118
Note:loci <1 K indicates that the longest transcript length of this loci is 0 bp-1 kb. Loci 1-2 K refers to the length of the longest transcript of this loci is 1-2 K
