# Supplementary material for: Transcriptomic and Functional Analyses Reveal the Different Roles of Vitamins C, E, and K in Regulating Viral Infections in Maize
Source: Int J Mol Sci. 2023 Apr 28;24(9):8012. doi: 10.3390/ijms24098012 (PMC10178231; doi:10.3390/ijms24098012)
Supplement: Supplementary file 1 [file ijms-24-08012-s001.zip › ijms-2343195-supplementary/Table S3.xlsx]

## Sheet: Sheet1
Table S3 Full-length rate detection.
Category	Total number	Full-length number	Percentage of full-length
Multiple isoform	25877	22020	0.8509
Multiple exons FLNC	124132	114677	0.9238
