# Supplementary material for: Transcriptomic and Functional Analyses Reveal the Different Roles of Vitamins C, E, and K in Regulating Viral Infections in Maize
Source: Int J Mol Sci. 2023 Apr 28;24(9):8012. doi: 10.3390/ijms24098012 (PMC10178231; doi:10.3390/ijms24098012)
Supplement: Supplementary file 1 [file ijms-24-08012-s001.zip › ijms-2343195-supplementary/Table S4.xlsx]

## Sheet: out.Level2
Table S4 Go analysis of DEIs.
The Go analysis enrichment of all-up in this study
GO ID (level1)	GO Term (level1)	GO ID (level2)	GO Term (level2)	number_of_out (All)	Genes_of_out
GO:0008150	Biological Process	GO:0002376	immune system process	5	5.778.4,8.1060.1,Zm00001d033171_T006,Zm00001d034346_T001,Zm00001d036361_T015
GO:0008150	Biological Process	GO:0051704	multi-organism process	13	2.97.2,5.778.4,8.1060.1,Zm00001d002261_T003,Zm00001d003191_T001,Zm00001d004466_T021,Zm00001d006645_T013,Zm00001d006645_T024,Zm00001d011767_T002,Zm00001d028711_T003,Zm00001d033171_T006,Zm00001d034346_T001,Zm00001d048080_T005
GO:0008150	Biological Process	GO:0050896	response to stimulus	87	1.1795.3,1.2407.1,1.2836.4,1.2836.5,1.709.3,10.1005.2,10.169.4,10.670.1,10.870.1,4.1545.1,4.841.2,5.1251.2,5.778.4,6.174.2,6.978.4,7.683.3,8.1060.1,8.704.3,Zm00001d000196_T001,Zm00001d002511_T003,Zm00001d002901_T001,Zm00001d002945_T003,Zm00001d003109_T004,Zm00001d003191_T001,Zm00001d003224_T004,Zm00001d003621_T010,Zm00001d004053_T009,Zm00001d004053_T015,Zm00001d005715_T003,Zm00001d006230_T001,Zm0…
GO:0008150	Biological Process	GO:0040011	locomotion	1	Zm00001d028711_T003
GO:0008150	Biological Process	GO:0048511	rhythmic process	2	Zm00001d027309_T003,Zm00001d029274_T001
GO:0008150	Biological Process	GO:0008152	metabolic process	347	1.1246.1,1.152.4,1.1795.3,1.1951.1,1.1960.2,1.2627.1,1.2689.1,1.489.2,1.943.3,10.1005.2,10.169.4,10.539.2,10.724.3,10.806.1,10.923.4,2.101.1,2.1063.1,2.1063.2,2.1109.2,2.1172.1,2.1173.2,2.1530.1,2.1530.2,2.1660.2,2.60.2,2.648.2,2.97.2,3.1763.2,3.99.2,4.1545.1,4.17.2,4.1711.5,4.606.1,4.63.1,4.647.1,4.841.2,5.1221.3,5.1251.2,5.136.2,5.1720.4,5.2025.1,5.211.3,5.778.4,5.923.3,6.1017.1,6.1299.2,6.168.…
GO:0008150	Biological Process	GO:0051179	localization	83	1.2517.2,2.500.1,3.473.1,5.268.1,5.628.7,5.644.1,5.753.2,5.910.2,6.1167.1,6.304.1,6.978.4,7.507.1,9.1227.1,9.382.2,Zm00001d000196_T001,Zm00001d002396_T001,Zm00001d004466_T021,Zm00001d005257_T006,Zm00001d005715_T003,Zm00001d005779_T194,Zm00001d006167_T002,Zm00001d007162_T001,Zm00001d007831_T001,Zm00001d008178_T019,Zm00001d008567_T001,Zm00001d009676_T009,Zm00001d011353_T007,Zm00001d012446_T002,Zm00…
GO:0008150	Biological Process	GO:0048518	positive regulation of biological process	12	8.1060.1,Zm00001d003207_T006,Zm00001d011767_T002,Zm00001d021516_T004,Zm00001d022042_T006,Zm00001d028711_T003,Zm00001d033993_T008,Zm00001d035087_T002,Zm00001d047717_T003,Zm00001d051599_T011,Zm00001d051910_T003,Zm00001d051995_T001
GO:0008150	Biological Process	GO:0040007	growth	7	6.978.4,8.1060.1,Zm00001d004466_T021,Zm00001d022081_T001,Zm00001d030106_T007,Zm00001d048080_T005,Zm00001d052254_T001
GO:0008150	Biological Process	GO:0023052	signaling	25	10.169.4,5.778.4,8.1060.1,8.704.3,Zm00001d002945_T003,Zm00001d004053_T009,Zm00001d004053_T015,Zm00001d007357_T005,Zm00001d011604_T027,Zm00001d011604_T035,Zm00001d013262_T006,Zm00001d013402_T004,Zm00001d013527_T002,Zm00001d017650_T001,Zm00001d018004_T002,Zm00001d028469_T001,Zm00001d028711_T003,Zm00001d030942_T001,Zm00001d031040_T011,Zm00001d031844_T003,Zm00001d033625_T010,Zm00001d033993_T008,Zm000…
GO:0008150	Biological Process	GO:0050789	regulation of biological process	96	10.169.4,10.670.1,2.101.1,2.1109.2,2.1660.2,2.97.2,4.1711.5,4.647.1,5.778.4,6.1299.2,6.978.4,8.1060.1,8.704.3,Zm00001d002261_T003,Zm00001d002945_T003,Zm00001d002945_T008,Zm00001d003207_T006,Zm00001d004053_T009,Zm00001d004053_T015,Zm00001d004466_T021,Zm00001d005244_T003,Zm00001d005888_T002,Zm00001d006053_T001,Zm00001d006597_T001,Zm00001d007357_T005,Zm00001d008734_T001,Zm00001d008930_T003,Zm00001d0…
GO:0008150	Biological Process	GO:0065007	biological regulation	108	10.169.4,10.670.1,2.101.1,2.1109.2,2.1660.2,2.97.2,4.1711.5,4.647.1,5.753.2,5.778.4,6.1299.2,6.978.4,8.1060.1,8.704.3,Zm00001d002261_T003,Zm00001d002945_T003,Zm00001d002945_T008,Zm00001d003207_T006,Zm00001d004053_T009,Zm00001d004053_T015,Zm00001d004466_T021,Zm00001d005244_T003,Zm00001d005715_T003,Zm00001d005888_T002,Zm00001d006053_T001,Zm00001d006597_T001,Zm00001d007357_T005,Zm00001d008734_T001,Z…
GO:0008150	Biological Process	GO:0032501	multicellular organismal process	24	1.2407.1,10.670.1,4.1711.5,6.978.4,8.1060.1,Zm00001d003109_T004,Zm00001d004466_T021,Zm00001d006645_T013,Zm00001d006645_T024,Zm00001d017106_T003,Zm00001d020512_T003,Zm00001d020638_T001,Zm00001d020638_T002,Zm00001d028711_T003,Zm00001d029274_T001,Zm00001d030106_T007,Zm00001d033130_T011,Zm00001d033993_T008,Zm00001d037745_T002,Zm00001d046179_T001,Zm00001d048502_T004,Zm00001d048576_T002,Zm00001d052254_…
GO:0008150	Biological Process	GO:0044699	single-organism process	243	1.152.4,1.1960.2,1.2407.1,1.2517.2,1.2627.1,1.2689.1,10.1005.2,10.169.4,10.670.1,10.806.1,10.923.4,2.101.1,2.1172.1,2.1173.2,2.500.1,2.648.2,2.97.2,3.473.1,4.17.2,4.1711.5,4.63.1,5.1197.1,5.1720.4,5.2025.1,5.268.1,5.628.7,5.753.2,5.778.4,5.923.3,6.1167.1,6.168.1,6.304.1,6.978.4,7.1258.1,7.1491.2,7.382.1,7.484.1,7.683.3,7.740.1,8.1060.1,8.704.3,9.1227.1,9.382.2,9.87.2,B73V4_ctg107.4.1,Zm00001d0001…
GO:0008150	Biological Process	GO:0048519	negative regulation of biological process	9	2.101.1,6.1299.2,Zm00001d004466_T021,Zm00001d013796_T006,Zm00001d027760_T001,Zm00001d033130_T011,Zm00001d033657_T045,Zm00001d040026_T002,Zm00001d048660_T001
GO:0008150	Biological Process	GO:0032502	developmental process	22	1.2407.1,10.670.1,4.1711.5,5.1197.1,6.978.4,8.1060.1,Zm00001d003109_T004,Zm00001d017106_T003,Zm00001d020512_T003,Zm00001d020638_T001,Zm00001d020638_T002,Zm00001d028711_T003,Zm00001d030106_T007,Zm00001d033130_T011,Zm00001d033993_T008,Zm00001d037745_T002,Zm00001d046179_T001,Zm00001d048080_T005,Zm00001d048502_T004,Zm00001d048576_T002,Zm00001d052254_T001,Zm00001d053150_T008
GO:0008150	Biological Process	GO:0022414	reproductive process	10	1.2407.1,10.670.1,Zm00001d004466_T021,Zm00001d006645_T013,Zm00001d006645_T024,Zm00001d028711_T003,Zm00001d033130_T011,Zm00001d048502_T004,Zm00001d048576_T002,Zm00001d052254_T001
GO:0008150	Biological Process	GO:0000003	reproduction	10	1.2407.1,10.670.1,Zm00001d004466_T021,Zm00001d006645_T013,Zm00001d006645_T024,Zm00001d028711_T003,Zm00001d033130_T011,Zm00001d048502_T004,Zm00001d048576_T002,Zm00001d052254_T001
GO:0008150	Biological Process	GO:0009987	cellular process	347	1.2517.2,1.2627.1,1.489.2,1.709.3,10.1005.2,10.169.4,10.539.2,10.870.1,10.923.4,2.101.1,2.1109.2,2.1530.1,2.1530.2,2.1660.2,2.500.1,2.60.2,2.648.2,2.97.2,3.1763.2,3.473.1,3.99.2,4.1545.1,4.1711.5,4.647.1,4.841.2,5.1197.1,5.1221.3,5.1251.2,5.136.2,5.1720.4,5.2025.1,5.211.3,5.268.1,5.628.7,5.753.2,5.778.4,5.923.3,6.1299.2,6.168.1,6.174.2,6.304.1,6.711.1,6.978.4,7.1258.1,7.1282.1,7.484.1,7.683.3,7.7…
GO:0008150	Biological Process	GO:0071840	cellular component organization or biogenesis	46	4.841.2,5.1197.1,7.740.1,Zm00001d002901_T001,Zm00001d004466_T021,Zm00001d006167_T002,Zm00001d006672_T001,Zm00001d009676_T009,Zm00001d012446_T002,Zm00001d017384_T016,Zm00001d017978_T001,Zm00001d018403_T001,Zm00001d019299_T007,Zm00001d019565_T001,Zm00001d021497_T002,Zm00001d022042_T006,Zm00001d022081_T001,Zm00001d023260_T001,Zm00001d024418_T006,Zm00001d027760_T001,Zm00001d028786_T003,Zm00001d028825…
GO:0003674	Molecular Function	GO:0001071	nucleic acid binding transcription factor activity	25	2.1109.2,4.1711.5,4.647.1,Zm00001d002731_T001,Zm00001d003193_T002,Zm00001d005244_T003,Zm00001d005888_T002,Zm00001d008734_T001,Zm00001d013676_T004,Zm00001d017477_T001,Zm00001d020043_T002,Zm00001d020495_T001,Zm00001d021516_T004,Zm00001d022437_T001,Zm00001d024866_T001,Zm00001d025752_T002,Zm00001d025910_T001,Zm00001d026305_T004,Zm00001d027991_T003,Zm00001d031736_T001,Zm00001d032923_T002,Zm00001d03545…
GO:0003674	Molecular Function	GO:0004871	signal transducer activity	13	5.1221.3,Zm00001d013262_T006,Zm00001d013402_T004,Zm00001d020512_T003,Zm00001d026511_T061,Zm00001d026511_T156,Zm00001d028711_T003,Zm00001d033765_T001,Zm00001d036448_T004,Zm00001d042749_T001,Zm00001d042750_T001,Zm00001d053997_T010,Zm00001d053997_T011
GO:0003674	Molecular Function	GO:0005215	transporter activity	52	1.2517.2,2.500.1,3.473.1,5.268.1,5.628.7,5.644.1,5.910.2,6.1167.1,6.304.1,7.507.1,9.1227.1,9.382.2,Zm00001d000196_T001,Zm00001d002396_T001,Zm00001d005257_T006,Zm00001d005715_T003,Zm00001d005779_T194,Zm00001d008178_T019,Zm00001d008567_T001,Zm00001d012446_T002,Zm00001d013445_T002,Zm00001d014129_T008,Zm00001d014188_T034,Zm00001d015446_T010,Zm00001d016987_T001,Zm00001d017472_T001,Zm00001d019227_T002,…
GO:0003674	Molecular Function	GO:0016209	antioxidant activity	6	7.683.3,Zm00001d002901_T001,Zm00001d019081_T001,Zm00001d029274_T001,Zm00001d043238_T002,Zm00001d047479_T011
GO:0003674	Molecular Function	GO:0098772	molecular function regulator	11	6.1299.2,9.87.2,Zm00001d016741_T001,Zm00001d023562_T001,Zm00001d035087_T002,Zm00001d040026_T002,Zm00001d047717_T003,Zm00001d048660_T001,Zm00001d051599_T011,Zm00001d051910_T003,Zm00001d051995_T001
GO:0003674	Molecular Function	GO:0009055	electron carrier activity	4	Zm00001d018641_T001,Zm00001d029542_T001,Zm00001d034757_T001,Zm00001d043006_T001
GO:0003674	Molecular Function	GO:0003824	catalytic activity	312	1.1246.1,1.152.4,1.1795.3,1.1951.1,1.1960.2,1.2627.1,1.2689.1,1.489.2,1.680.2,1.943.3,10.1005.2,10.169.4,10.539.2,10.724.3,10.806.1,10.923.4,2.1063.1,2.1063.2,2.1172.1,2.1173.2,2.1530.1,2.1530.2,2.60.2,2.648.2,2.97.2,3.1763.2,4.1545.1,4.17.2,4.1711.5,4.606.1,4.841.2,5.1221.3,5.1251.2,5.136.2,5.1720.4,5.2025.1,5.211.3,5.644.1,5.778.4,5.923.3,6.1017.1,6.1167.1,6.1192.1,6.1391.1,6.168.1,6.711.1,6.92…
GO:0003674	Molecular Function	GO:0060089	molecular transducer activity	2	Zm00001d013262_T006,Zm00001d013402_T004
GO:0003674	Molecular Function	GO:0005488	binding	345	1.152.4,1.1736.2,1.1960.2,1.2627.1,1.2689.1,1.684.2,1.709.3,10.169.4,10.440.3,10.539.2,10.724.3,10.806.1,10.870.1,2.101.1,2.1109.2,2.1172.1,2.1173.2,2.1530.1,2.1530.2,2.1660.2,2.1804.3,2.60.2,2.686.1,2.97.2,3.1763.2,3.99.2,4.1545.1,4.1651.2,4.17.2,4.647.1,4.82.1,4.82.4,5.1197.1,5.1221.3,5.1251.2,5.136.2,5.1720.4,5.1913.9,5.2025.1,5.211.3,5.644.1,5.753.2,5.778.4,5.923.3,6.1017.1,6.1451.1,6.174.2,6…
GO:0003674	Molecular Function	GO:0005198	structural molecule activity	14	Zm00001d003127_T017,Zm00001d007162_T001,Zm00001d028786_T003,Zm00001d030126_T011,Zm00001d031560_T003,Zm00001d033368_T052,Zm00001d035087_T002,Zm00001d038865_T014,Zm00001d043997_T005,Zm00001d044614_T031,Zm00001d048741_T036,Zm00001d048741_T084,Zm00001d050199_T002,Zm00001d053609_T002
GO:0003674	Molecular Function	GO:0000988	transcription factor activity, protein binding	2	Zm00001d046179_T001,Zm00001d046471_T001
GO:0005575	Cellular Component	GO:0044425	membrane part	199	1.2407.1,1.2517.2,10.539.2,10.806.1,10.923.4,2.1172.1,2.1173.2,2.1530.1,2.1530.2,2.344.2,2.500.1,2.60.2,2.648.2,2.918.2,3.1716.3,3.1763.2,3.473.1,3.754.2,4.1633.4,4.17.2,5.1251.2,5.268.1,5.392.1,5.628.7,5.644.1,6.1167.1,6.304.1,6.711.1,7.1282.1,7.507.1,7.740.1,8.1000.2,8.1076.2,8.985.2,9.1227.1,9.382.2,Zm00001d000196_T001,Zm00001d002235_T017,Zm00001d002396_T001,Zm00001d002536_T001,Zm00001d002593_…
GO:0005575	Cellular Component	GO:0016020	membrane	226	1.1795.3,1.2407.1,1.2517.2,1.2836.4,1.2836.5,10.539.2,10.806.1,10.923.4,2.1172.1,2.1173.2,2.1530.1,2.1530.2,2.344.2,2.500.1,2.60.2,2.648.2,2.918.2,3.1716.3,3.1763.2,3.473.1,3.754.2,4.1545.1,4.1633.4,4.17.2,5.1251.2,5.268.1,5.392.1,5.628.7,5.644.1,5.745.2,6.1167.1,6.304.1,6.711.1,6.978.4,7.1282.1,7.507.1,7.740.1,8.1000.2,8.1076.2,8.704.3,8.985.2,9.1227.1,9.382.2,Zm00001d000196_T001,Zm00001d002235_…
GO:0005575	Cellular Component	GO:0005576	extracellular region	16	6.1017.1,6.978.4,7.683.3,Zm00001d002901_T001,Zm00001d017978_T001,Zm00001d018322_T001,Zm00001d018738_T001,Zm00001d029274_T001,Zm00001d029542_T001,Zm00001d030106_T007,Zm00001d038927_T002,Zm00001d040026_T002,Zm00001d043137_T002,Zm00001d043238_T002,Zm00001d048660_T001,Zm00001d049028_T001
GO:0005575	Cellular Component	GO:0030054	cell junction	15	1.2836.4,1.2836.5,4.1545.1,5.1251.2,6.978.4,Zm00001d010945_T001,Zm00001d012382_T002,Zm00001d019565_T001,Zm00001d028871_T001,Zm00001d030106_T007,Zm00001d033130_T011,Zm00001d036932_T002,Zm00001d042749_T001,Zm00001d042750_T001,Zm00001d048684_T006
GO:0005575	Cellular Component	GO:0055044	symplast	15	1.2836.4,1.2836.5,4.1545.1,5.1251.2,6.978.4,Zm00001d010945_T001,Zm00001d012382_T002,Zm00001d019565_T001,Zm00001d028871_T001,Zm00001d030106_T007,Zm00001d033130_T011,Zm00001d036932_T002,Zm00001d042749_T001,Zm00001d042750_T001,Zm00001d048684_T006
GO:0005575	Cellular Component	GO:0019012	virion	2	7.742.2,Zm00001d042133_T008
GO:0005575	Cellular Component	GO:0044423	virion part	2	7.742.2,Zm00001d042133_T008
GO:0005575	Cellular Component	GO:0044421	extracellular region part	1	Zm00001d038927_T002
GO:0005575	Cellular Component	GO:0009295	nucleoid	1	Zm00001d033993_T008
GO:0005575	Cellular Component	GO:0099512	supramolecular fiber	3	Zm00001d025951_T018,Zm00001d043093_T020,Zm00001d048731_T006
GO:0005575	Cellular Component	GO:0031974	membrane-enclosed lumen	17	3.99.2,7.1355.1,Zm00001d007031_T002,Zm00001d011767_T002,Zm00001d023260_T001,Zm00001d027760_T001,Zm00001d033130_T011,Zm00001d033244_T003,Zm00001d033657_T045,Zm00001d033993_T008,Zm00001d034757_T001,Zm00001d039564_T005,Zm00001d042583_T003,Zm00001d042792_T003,Zm00001d044748_T002,Zm00001d046471_T001,Zm00001d054106_T001
GO:0005575	Cellular Component	GO:0032991	macromolecular complex	61	10.923.4,3.99.2,7.742.2,Zm00001d002235_T017,Zm00001d003127_T017,Zm00001d003207_T006,Zm00001d004053_T002,Zm00001d004466_T021,Zm00001d006672_T001,Zm00001d007357_T005,Zm00001d012446_T002,Zm00001d013153_T001,Zm00001d013276_T001,Zm00001d013796_T006,Zm00001d015616_T001,Zm00001d017384_T016,Zm00001d017423_T001,Zm00001d018403_T001,Zm00001d018481_T065,Zm00001d019299_T007,Zm00001d023439_T002,Zm00001d024418_…
GO:0005575	Cellular Component	GO:0005623	cell	316	1.1246.1,1.1795.3,1.1951.1,1.2407.1,1.2517.2,1.2836.4,1.2836.5,1.943.3,10.1005.2,10.1051.1,10.440.3,10.724.3,10.923.4,2.1660.2,2.648.2,2.918.2,2.97.2,3.99.2,4.1545.1,4.1711.5,4.606.1,4.647.1,5.1221.3,5.1251.2,5.2025.1,5.268.1,5.628.7,5.753.2,5.778.4,5.910.2,5.923.3,6.1017.1,6.174.2,6.921.2,6.978.4,7.1258.1,7.1355.1,7.193.2,7.484.1,7.507.1,7.740.1,7.742.2,8.1269.1,8.704.3,9.1159.4,9.1227.1,9.1248.…
GO:0005575	Cellular Component	GO:0044464	cell part	316	1.1246.1,1.1795.3,1.1951.1,1.2407.1,1.2517.2,1.2836.4,1.2836.5,1.943.3,10.1005.2,10.1051.1,10.440.3,10.724.3,10.923.4,2.1660.2,2.648.2,2.918.2,2.97.2,3.99.2,4.1545.1,4.1711.5,4.606.1,4.647.1,5.1221.3,5.1251.2,5.2025.1,5.268.1,5.628.7,5.753.2,5.778.4,5.910.2,5.923.3,6.1017.1,6.174.2,6.921.2,6.978.4,7.1258.1,7.1355.1,7.193.2,7.484.1,7.507.1,7.740.1,7.742.2,8.1269.1,8.704.3,9.1159.4,9.1227.1,9.1248.…
GO:0005575	Cellular Component	GO:0043226	organelle	227	1.1795.3,1.2407.1,1.2836.4,1.2836.5,10.1005.2,10.1051.1,10.440.3,10.724.3,2.1660.2,2.648.2,2.97.2,3.99.2,4.1711.5,4.647.1,5.2025.1,5.778.4,6.1017.1,6.174.2,6.921.2,6.978.4,7.1258.1,7.1355.1,7.193.2,7.484.1,7.740.1,8.704.3,9.1159.4,9.1248.1,Zm00001d000391_T001,Zm00001d001923_T018,Zm00001d002261_T003,Zm00001d002396_T001,Zm00001d002511_T003,Zm00001d002680_T005,Zm00001d002731_T001,Zm00001d002945_T003…
GO:0005575	Cellular Component	GO:0044422	organelle part	74	1.1795.3,2.648.2,3.99.2,5.778.4,6.978.4,7.1355.1,Zm00001d003109_T004,Zm00001d004053_T002,Zm00001d004466_T021,Zm00001d005715_T003,Zm00001d007031_T002,Zm00001d007764_T001,Zm00001d008567_T001,Zm00001d009997_T003,Zm00001d011767_T002,Zm00001d012064_T001,Zm00001d012446_T002,Zm00001d013276_T001,Zm00001d017423_T001,Zm00001d017472_T001,Zm00001d018481_T065,Zm00001d019139_T003,Zm00001d019139_T006,Zm00001d02…
The Go analysis enrichment of all-down in this study
GO ID (level1)	GO Term (level1)	GO ID (level2)	GO Term (level2)	number_of_out (All)	Genes_of_out
GO:0008150	Biological Process	GO:0008152	metabolic process	55	1.1483.7,1.153.9,1.2654.1,1.552.1,10.65.28,10.676.5,2.885.1,3.96.3,4.208.1,4.768.1,5.1669.1,6.506.1,7.1333.6,7.757.6,8.1393.3,9.212.29,Zm00001d000112_T004,Zm00001d001978_T121,Zm00001d002462_T020,Zm00001d003395_T004,Zm00001d004102_T001,Zm00001d005270_T003,Zm00001d005687_T001,Zm00001d010360_T001,Zm00001d010910_T004,Zm00001d013561_T001,Zm00001d016165_T019,Zm00001d017762_T002,Zm00001d020001_T015,Zm00…
GO:0008150	Biological Process	GO:0044699	single-organism process	42	1.1234.1,1.1344.1,1.1483.7,1.153.9,1.552.1,10.65.28,2.885.1,3.96.3,4.208.1,5.1669.1,7.1141.1,7.757.6,8.1393.3,9.212.29,Zm00001d002462_T020,Zm00001d003395_T004,Zm00001d003713_T012,Zm00001d004102_T001,Zm00001d005687_T001,Zm00001d010360_T001,Zm00001d010910_T004,Zm00001d014112_T008,Zm00001d017762_T002,Zm00001d020001_T015,Zm00001d020396_T003,Zm00001d021000_T017,Zm00001d021000_T049,Zm00001d023538_T006,…
GO:0008150	Biological Process	GO:0009987	cellular process	58	1.1344.1,1.1483.7,1.153.9,1.2654.1,1.552.1,10.65.28,2.885.1,3.96.3,4.208.1,4.768.1,5.1669.1,7.1141.1,7.1333.6,7.757.6,8.1393.3,9.1031.1,9.212.29,Zm00001d000112_T004,Zm00001d001978_T121,Zm00001d002462_T020,Zm00001d003395_T004,Zm00001d003713_T012,Zm00001d004102_T001,Zm00001d005270_T003,Zm00001d005687_T001,Zm00001d010360_T001,Zm00001d010910_T004,Zm00001d013561_T001,Zm00001d014112_T008,Zm00001d016165…
GO:0008150	Biological Process	GO:0051704	multi-organism process	3	7.757.6,9.1031.1,Zm00001d026263_T018
GO:0008150	Biological Process	GO:0032501	multicellular organismal process	6	1.1234.1,5.1669.1,Zm00001d014112_T008,Zm00001d017762_T002,Zm00001d030106_T107,Zm00001d031109_T013
GO:0008150	Biological Process	GO:0065007	biological regulation	19	1.2654.1,4.208.1,5.1669.1,7.757.6,Zm00001d000112_T004,Zm00001d004102_T001,Zm00001d010360_T001,Zm00001d010910_T004,Zm00001d017762_T002,Zm00001d021000_T017,Zm00001d021000_T049,Zm00001d023994_T002,Zm00001d030106_T107,Zm00001d031796_T001,Zm00001d037689_T002,Zm00001d041990_T001,Zm00001d048044_T001,Zm00001d049543_T001,Zm00001d052709_T012
GO:0008150	Biological Process	GO:0022414	reproductive process	4	1.1234.1,9.1031.1,Zm00001d014112_T008,Zm00001d053917_T024
GO:0008150	Biological Process	GO:0000003	reproduction	4	1.1234.1,9.1031.1,Zm00001d014112_T008,Zm00001d053917_T024
GO:0008150	Biological Process	GO:0002376	immune system process	1	Zm00001d026263_T018
GO:0008150	Biological Process	GO:0032502	developmental process	5	1.1234.1,Zm00001d014112_T008,Zm00001d017762_T002,Zm00001d030106_T107,Zm00001d031109_T013
GO:0008150	Biological Process	GO:0050789	regulation of biological process	15	1.2654.1,4.208.1,5.1669.1,7.757.6,Zm00001d000112_T004,Zm00001d004102_T001,Zm00001d010360_T001,Zm00001d010910_T004,Zm00001d023994_T002,Zm00001d030106_T107,Zm00001d031796_T001,Zm00001d041990_T001,Zm00001d048044_T001,Zm00001d049543_T001,Zm00001d052709_T012
GO:0008150	Biological Process	GO:0050896	response to stimulus	11	5.1669.1,7.1333.6,Zm00001d004102_T001,Zm00001d010360_T001,Zm00001d010910_T004,Zm00001d020001_T015,Zm00001d023994_T002,Zm00001d026263_T018,Zm00001d030106_T107,Zm00001d041990_T001,Zm00001d053917_T024
GO:0008150	Biological Process	GO:0023052	signaling	4	Zm00001d004102_T001,Zm00001d010360_T001,Zm00001d023994_T002,Zm00001d041990_T001
GO:0008150	Biological Process	GO:0040007	growth	1	Zm00001d030106_T107
GO:0008150	Biological Process	GO:0071840	cellular component organization or biogenesis	10	9.1031.1,Zm00001d002462_T020,Zm00001d003713_T012,Zm00001d010910_T004,Zm00001d014112_T008,Zm00001d020001_T015,Zm00001d026263_T018,Zm00001d042416_T009,Zm00001d051388_T002,Zm00001d053917_T024
GO:0008150	Biological Process	GO:0051179	localization	10	1.1344.1,5.1669.1,7.1141.1,Zm00001d002462_T020,Zm00001d003713_T012,Zm00001d021000_T017,Zm00001d021000_T049,Zm00001d026263_T018,Zm00001d030106_T107,Zm00001d039051_T009
GO:0008150	Biological Process	GO:0048518	positive regulation of biological process	1	Zm00001d052709_T012
GO:0003674	Molecular Function	GO:0005488	binding	52	1.1483.7,1.2654.1,1.552.1,10.795.1,2.474.2,2.885.1,3.96.3,4.208.1,4.768.1,5.941.2,6.601.3,6.793.4,7.1279.1,7.1333.6,7.757.6,8.1393.3,Zm00001d000112_T004,Zm00001d001978_T121,Zm00001d002462_T020,Zm00001d002856_T001,Zm00001d004102_T001,Zm00001d016165_T019,Zm00001d017762_T002,Zm00001d020001_T015,Zm00001d021000_T017,Zm00001d021000_T049,Zm00001d021890_T029,Zm00001d023393_T001,Zm00001d024669_T002,Zm0000…
GO:0003674	Molecular Function	GO:0003824	catalytic activity	46	1.1483.7,1.153.9,1.2200.3,1.552.1,10.65.28,10.676.5,2.885.1,4.208.1,4.768.1,5.1669.1,5.941.2,6.506.1,6.601.3,6.793.4,7.1279.1,7.757.6,8.1393.3,8.206.1,9.212.29,Zm00001d001978_T121,Zm00001d003395_T004,Zm00001d005270_T003,Zm00001d005687_T001,Zm00001d013561_T001,Zm00001d016165_T019,Zm00001d017762_T002,Zm00001d020396_T003,Zm00001d021000_T017,Zm00001d021000_T049,Zm00001d023538_T006,Zm00001d023994_T002…
GO:0003674	Molecular Function	GO:0009055	electron carrier activity	1	Zm00001d047710_T025
GO:0003674	Molecular Function	GO:0005215	transporter activity	6	1.1344.1,7.1141.1,Zm00001d021000_T017,Zm00001d021000_T049,Zm00001d026263_T018,Zm00001d039051_T009
GO:0003674	Molecular Function	GO:0004871	signal transducer activity	1	Zm00001d001978_T121
GO:0003674	Molecular Function	GO:0098772	molecular function regulator	1	3.96.3
GO:0003674	Molecular Function	GO:0001071	nucleic acid binding transcription factor activity	1	Zm00001d031796_T001
GO:0005575	Cellular Component	GO:0043226	organelle	44	1.1234.1,1.1398.1,1.1483.7,1.153.9,1.2654.1,10.65.28,2.474.2,3.96.3,5.1669.1,5.941.2,6.601.3,6.793.4,7.1279.1,7.1333.6,7.757.6,Zm00001d000112_T004,Zm00001d003395_T004,Zm00001d004102_T001,Zm00001d010360_T001,Zm00001d010910_T004,Zm00001d014112_T008,Zm00001d014809_T001,Zm00001d017762_T002,Zm00001d020001_T015,Zm00001d021000_T017,Zm00001d021000_T049,Zm00001d023538_T006,Zm00001d023994_T002,Zm00001d0262…
GO:0005575	Cellular Component	GO:0005623	cell	54	1.1234.1,1.1398.1,1.1483.7,1.153.9,1.1971.4,1.2654.1,1.458.2,10.65.28,2.474.2,3.96.3,5.1669.1,5.941.2,6.601.3,6.793.4,7.1279.1,7.1333.6,7.757.6,9.1031.1,Zm00001d000112_T004,Zm00001d001978_T121,Zm00001d003395_T004,Zm00001d003713_T012,Zm00001d004102_T001,Zm00001d010360_T001,Zm00001d010910_T004,Zm00001d014112_T008,Zm00001d014809_T001,Zm00001d017762_T002,Zm00001d020001_T015,Zm00001d021000_T017,Zm0000…
GO:0005575	Cellular Component	GO:0044464	cell part	54	1.1234.1,1.1398.1,1.1483.7,1.153.9,1.1971.4,1.2654.1,1.458.2,10.65.28,2.474.2,3.96.3,5.1669.1,5.941.2,6.601.3,6.793.4,7.1279.1,7.1333.6,7.757.6,9.1031.1,Zm00001d000112_T004,Zm00001d001978_T121,Zm00001d003395_T004,Zm00001d003713_T012,Zm00001d004102_T001,Zm00001d010360_T001,Zm00001d010910_T004,Zm00001d014112_T008,Zm00001d014809_T001,Zm00001d017762_T002,Zm00001d020001_T015,Zm00001d021000_T017,Zm0000…
GO:0005575	Cellular Component	GO:0005576	extracellular region	3	1.1971.4,9.1031.1,Zm00001d030106_T107
GO:0005575	Cellular Component	GO:0030054	cell junction	2	1.1971.4,Zm00001d030106_T107
GO:0005575	Cellular Component	GO:0055044	symplast	2	1.1971.4,Zm00001d030106_T107
GO:0005575	Cellular Component	GO:0044422	organelle part	15	1.1398.1,2.474.2,5.1669.1,7.1333.6,Zm00001d010910_T004,Zm00001d014809_T001,Zm00001d017762_T002,Zm00001d020001_T015,Zm00001d023538_T006,Zm00001d026263_T018,Zm00001d030106_T107,Zm00001d030163_T001,Zm00001d047434_T001,Zm00001d047434_T005,Zm00001d053917_T024
GO:0005575	Cellular Component	GO:0031974	membrane-enclosed lumen	3	Zm00001d010910_T004,Zm00001d047434_T001,Zm00001d047434_T005
GO:0005575	Cellular Component	GO:0016020	membrane	24	1.1344.1,1.1398.1,1.153.9,1.1971.4,1.458.2,6.368.2,7.1141.1,7.1333.6,8.119.1,9.1031.1,Zm00001d002856_T001,Zm00001d014809_T001,Zm00001d016165_T019,Zm00001d017762_T002,Zm00001d021000_T017,Zm00001d021000_T049,Zm00001d023538_T006,Zm00001d030106_T107,Zm00001d030163_T001,Zm00001d033698_T001,Zm00001d039051_T009,Zm00001d042307_T001,Zm00001d047710_T025,Zm00001d049803_T001
GO:0005575	Cellular Component	GO:0044425	membrane part	19	1.1344.1,1.1398.1,1.153.9,6.368.2,7.1141.1,7.1333.6,8.119.1,Zm00001d002856_T001,Zm00001d014809_T001,Zm00001d016165_T019,Zm00001d017762_T002,Zm00001d021000_T017,Zm00001d021000_T049,Zm00001d030163_T001,Zm00001d033698_T001,Zm00001d039051_T009,Zm00001d042307_T001,Zm00001d047710_T025,Zm00001d049803_T001
GO:0005575	Cellular Component	GO:0032991	macromolecular complex	8	7.1333.6,Zm00001d003395_T004,Zm00001d003713_T012,Zm00001d020001_T015,Zm00001d047434_T001,Zm00001d047434_T005,Zm00001d052709_T012,Zm00001d053917_T024
