# Supplementary material for: Transcriptomic and Functional Analyses Reveal the Different Roles of Vitamins C, E, and K in Regulating Viral Infections in Maize
Source: Int J Mol Sci. 2023 Apr 28;24(9):8012. doi: 10.3390/ijms24098012 (PMC10178231; doi:10.3390/ijms24098012)
Supplement: Supplementary file 1 [file ijms-24-08012-s001.zip › ijms-2343195-supplementary/Table S5.xlsx]

## Sheet: Sheet1
Table S5 KEGG analysis of DEIs.
The KEGG pathway enrichment of all-up in this study
id	num	qvalue	per	ratio	class	ID	Descrption	Pvalue	Qvalue	fg_num	bg_num
Protein processing in endoplasmic reticulum	25	0.0383628	13.158	0.01	Genetic Information Processing	ko04141	Protein processing in endoplasmic reticulum	0.000412504	0.0383628	25	2389
MAPK signaling pathway - plant	12	0.183407	6.316	0.012	Environmental Information Processing	ko04016	MAPK signaling pathway - plant	0.00394424	0.183407	12	973
Endocytosis	16	0.331362	8.421	0.009	Cellular Processes	ko04144	Endocytosis	0.018049	0.331362	16	1780
Plant-pathogen interaction	13	0.331362	6.842	0.01	Organismal Systems	ko04626	Plant-pathogen interaction	0.0210728	0.331362	13	1366
Biosynthesis of secondary metabolites	52	0.331362	27.368	0.006	Metabolism	ko01110	Biosynthesis of secondary metabolites	0.0304818	0.331362	52	8103
Phenylalanine, tyrosine and tryptophan biosynthesis	5	0.331362	2.632	0.014	Metabolism	ko00400	Phenylalanine, tyrosine and tryptophan biosynthesis	0.0310475	0.331362	5	346
Phosphonate and phosphinate metabolism	2	0.331362	1.053	0.034	Metabolism	ko00440	Phosphonate and phosphinate metabolism	0.0356324	0.331362	2	59
Arginine biosynthesis	4	0.331362	2.105	0.015	Metabolism	ko00220	Arginine biosynthesis	0.0432119	0.331362	4	261
Glycine, serine and threonine metabolism	6	0.331362	3.158	0.012	Metabolism	ko00260	Glycine, serine and threonine metabolism	0.0436698	0.331362	6	507
Sulfur metabolism	4	0.331362	2.105	0.015	Metabolism	ko00920	Sulfur metabolism	0.0447354	0.331362	4	264
Tropane, piperidine and pyridine alkaloid biosynthesis	2	0.331362	1.053	0.029	Metabolism	ko00960	Tropane, piperidine and pyridine alkaloid biosynthesis	0.046078	0.331362	2	68
Galactose metabolism	5	0.331362	2.632	0.013	Metabolism	ko00052	Galactose metabolism	0.0490067	0.331362	5	393
Tyrosine metabolism	3	0.331362	1.579	0.018	Metabolism	ko00350	Tyrosine metabolism	0.0493675	0.331362	3	163
Lysine degradation	5	0.331362	2.632	0.013	Metabolism	ko00310	Lysine degradation	0.0498825	0.331362	5	395
Sesquiterpenoid and triterpenoid biosynthesis	2	0.370597	1.053	0.024	Metabolism	ko00909	Sesquiterpenoid and triterpenoid biosynthesis	0.0669715	0.370597	2	84
Isoquinoline alkaloid biosynthesis	2	0.370597	1.053	0.024	Metabolism	ko00950	Isoquinoline alkaloid biosynthesis	0.0669715	0.370597	2	84
Other glycan degradation	3	0.370597	1.579	0.016	Metabolism	ko00511	Other glycan degradation	0.0677435	0.370597	3	186
Glyoxylate and dicarboxylate metabolism	6	0.388245	3.158	0.01	Metabolism	ko00630	Glyoxylate and dicarboxylate metabolism	0.0792603	0.388245	6	592
Glycolysis / Gluconeogenesis	8	0.388245	4.211	0.009	Metabolism	ko00010	Glycolysis / Gluconeogenesis	0.0809018	0.388245	8	889
Metabolic pathways	89	0.388245	46.842	0.006	Metabolism	ko01100	Metabolic pathways	0.0860135	0.388245	89	15768
The KEGG pathway enrichment of all-down in this study
id	num	qvalue	per	ratio	class	ID	Descrption	Pvalue	Qvalue	fg_num	bg_num
Valine, leucine and isoleucine degradation	4	0.0274132	10.256	0.01	Metabolism	ko00280	Valine, leucine and isoleucine degradation	0.000637517	0.0274132	4	382
Metabolic pathways	26	0.0308095	66.667	0.002	Metabolism	ko01100	Metabolic pathways	0.001433	0.0308095	26	15768
Carbon fixation in photosynthetic organisms	4	0.0711635	10.256	0.006	Metabolism	ko00710	Carbon fixation in photosynthetic organisms	0.00496489	0.0711635	4	672
Galactose metabolism	3	0.0829497	7.692	0.008	Metabolism	ko00052	Galactose metabolism	0.00771625	0.0829497	3	393
Propanoate metabolism	3	0.136571	7.692	0.006	Metabolism	ko00640	Propanoate metabolism	0.0158803	0.136571	3	514
Carbon metabolism	6	0.166718	15.385	0.003	Metabolism	ko01200	Carbon metabolism	0.0260712	0.166718	6	2240
Biosynthesis of secondary metabolites	14	0.166718	35.897	0.002	Metabolism	ko01110	Biosynthesis of secondary metabolites	0.0271402	0.166718	14	8103
Starch and sucrose metabolism	4	0.206944	10.256	0.003	Metabolism	ko00500	Starch and sucrose metabolism	0.0414656	0.206944	4	1274
Ubiquinone and other terpenoid-quinone biosynthesis	2	0.206944	5.128	0.006	Metabolism	ko00130	Ubiquinone and other terpenoid-quinone biosynthesis	0.0433138	0.206944	2	321
Peroxisome	3	0.359302	7.692	0.003	Cellular Processes	ko04146	Peroxisome	0.0835586	0.359302	3	1000
Fructose and mannose metabolism	2	0.383267	5.128	0.004	Metabolism	ko00051	Fructose and mannose metabolism	0.098045	0.383267	2	513
Inositol phosphate metabolism	2	0.388659	5.128	0.004	Metabolism	ko00562	Inositol phosphate metabolism	0.108463	0.388659	2	545
Carotenoid biosynthesis	1	0.452092	2.564	0.007	Metabolism	ko00906	Carotenoid biosynthesis	0.140096	0.452092	1	146
Photosynthesis - antenna proteins	1	0.452092	2.564	0.006	Metabolism	ko00196	Photosynthesis - antenna proteins	0.147193	0.452092	1	154
Other glycan degradation	1	0.501707	2.564	0.005	Metabolism	ko00511	Other glycan degradation	0.175014	0.501707	1	186
Oxidative phosphorylation	2	0.527926	5.128	0.002	Metabolism	ko00190	Oxidative phosphorylation	0.216124	0.527926	2	844
Ascorbate and aldarate metabolism	1	0.527926	2.564	0.004	Metabolism	ko00053	Ascorbate and aldarate metabolism	0.225619	0.527926	1	247
Amino sugar and nucleotide sugar metabolism	2	0.527926	5.128	0.002	Metabolism	ko00520	Amino sugar and nucleotide sugar metabolism	0.230977	0.527926	2	883
Glycolysis / Gluconeogenesis	2	0.527926	5.128	0.002	Metabolism	ko00010	Glycolysis / Gluconeogenesis	0.23327	0.527926	2	889
Pyruvate metabolism	2	0.579915	5.128	0.002	Metabolism	ko00620	Pyruvate metabolism	0.269728	0.579915	2	984
