# Supplementary material for: Transcriptomic and Functional Analyses Reveal the Different Roles of Vitamins C, E, and K in Regulating Viral Infections in Maize
Source: Int J Mol Sci. 2023 Apr 28;24(9):8012. doi: 10.3390/ijms24098012 (PMC10178231; doi:10.3390/ijms24098012)
Supplement: Supplementary file 1 [file ijms-24-08012-s001.zip › ijms-2343195-supplementary/Table S6.xlsx]

## Sheet: Sheet1
Table S6 The KEGG analysis of DEIs in different cluster.
The KEGG pathway enrichment of cluster 0 in this study
id	class	ID	Descrption	Pvalue	Qvalue	fg_num	bg_num
Photosynthesis - antenna proteins	Metabolism	ko00196	Photosynthesis - antenna proteins	1.04591e-29	1.19234e-27	33	154
Porphyrin and chlorophyll metabolism	Metabolism	ko00860	Porphyrin and chlorophyll metabolism	1.44506e-07	8.23687e-06	18	292
Metabolic pathways	Metabolism	ko01100	Metabolic pathways	7.64298e-07	2.90433e-05	270	15768
Photosynthesis	Metabolism	ko00195	Photosynthesis	8.7241e-06	0.000248637	14	246
Plant hormone signal transduction	Environmental Information Processing	ko04075	Plant hormone signal transduction	0.00117117	0.0267026	35	1469
Circadian rhythm - plant	Organismal Systems	ko04712	Circadian rhythm - plant	0.00367089	0.0676442	17	593
Cysteine and methionine metabolism	Metabolism	ko00270	Cysteine and methionine metabolism	0.00415359	0.0676442	20	755
Valine, leucine and isoleucine degradation	Metabolism	ko00280	Valine, leucine and isoleucine degradation	0.0169393	0.232516	11	382
Biotin metabolism	Metabolism	ko00780	Biotin metabolism	0.0190681	0.232516	5	112
Galactose metabolism	Metabolism	ko00052	Galactose metabolism	0.0203962	0.232516	11	393
Sulfur metabolism	Metabolism	ko00920	Sulfur metabolism	0.0296871	0.307666	8	264
Biosynthesis of secondary metabolites	Metabolism	ko01110	Biosynthesis of secondary metabolites	0.0372045	0.353443	128	8103
Other glycan degradation	Metabolism	ko00511	Other glycan degradation	0.0433499	0.36756	6	186
Carbon fixation in photosynthetic organisms	Metabolism	ko00710	Carbon fixation in photosynthetic organisms	0.0451389	0.36756	15	672
Zeatin biosynthesis	Metabolism	ko00908	Zeatin biosynthesis	0.0490348	0.372665	3	60
Ascorbate and aldarate metabolism	Metabolism	ko00053	Ascorbate and aldarate metabolism	0.0543361	0.387145	7	247
Starch and sucrose metabolism	Metabolism	ko00500	Starch and sucrose metabolism	0.0727319	0.487731	24	1274
Glutathione metabolism	Metabolism	ko00480	Glutathione metabolism	0.0818552	0.518416	14	674
Tryptophan metabolism	Metabolism	ko00380	Tryptophan metabolism	0.100638	0.576534	7	287
Carbon metabolism	Metabolism	ko01200	Carbon metabolism	0.101146	0.576534	38	2240
The KEGG pathway enrichment of cluster 6 in this study
id	class	ID	Descrption	Pvalue	Qvalue	fg_num	bg_num
Spliceosome	Genetic Information Processing	ko03040	Spliceosome	0.00165003	0.198003	67	1872
Ribosome biogenesis in eukaryotes	Genetic Information Processing	ko03008	Ribosome biogenesis in eukaryotes	0.00518174	0.310904	26	607
Histidine metabolism	Metabolism	ko00340	Histidine metabolism	0.0157883	0.53459	9	156
Glycosylphosphatidylinositol(GPI)-anchor biosynthesis	Metabolism	ko00563	Glycosylphosphatidylinositol(GPI)-anchor biosynthesis	0.0229816	0.53459	10	194
Endocytosis	Cellular Processes	ko04144	Endocytosis	0.0283559	0.53459	57	1780
Glycine, serine and threonine metabolism	Metabolism	ko00260	Glycine, serine and threonine metabolism	0.0284386	0.53459	20	507
Lysine degradation	Metabolism	ko00310	Lysine degradation	0.0379622	0.53459	16	395
Monobactam biosynthesis	Metabolism	ko00261	Monobactam biosynthesis	0.0426535	0.53459	6	103
Mannose type O-glycan biosyntheis	Metabolism	ko00515	Mannose type O-glycan biosyntheis	0.0455583	0.53459	2	14
Basal transcription factors	Genetic Information Processing	ko03022	Basal transcription factors	0.0507424	0.53459	19	509
Amino sugar and nucleotide sugar metabolism	Metabolism	ko00520	Amino sugar and nucleotide sugar metabolism	0.050876	0.53459	30	883
Lysine biosynthesis	Metabolism	ko00300	Lysine biosynthesis	0.0557822	0.53459	7	138
Vitamin B6 metabolism	Metabolism	ko00750	Vitamin B6 metabolism	0.0579139	0.53459	4	59
alpha-Linolenic acid metabolism	Metabolism	ko00592	alpha-Linolenic acid metabolism	0.104514	0.895833	10	256
Citrate cycle (TCA cycle)	Metabolism	ko00020	Citrate cycle (TCA cycle)	0.1515	0.999247	23	737
Fatty acid elongation	Metabolism	ko00062	Fatty acid elongation	0.154202	0.999247	4	84
Betalain biosynthesis	Metabolism	ko00965	Betalain biosynthesis	0.181337	0.999247	1	8
Linoleic acid metabolism	Metabolism	ko00591	Linoleic acid metabolism	0.182354	0.999247	6	154
Proteasome	Genetic Information Processing	ko03050	Proteasome	0.185795	0.999247	16	504
Phagosome	Cellular Processes	ko04145	Phagosome	0.205058	0.999247	20	660
The KEGG pathway enrichment of cluster 7 in this study
id	class	ID	Descrption	Pvalue	Qvalue	fg_num	bg_num
Valine, leucine and isoleucine degradation	Metabolism	ko00280	Valine, leucine and isoleucine degradation	1.50135e-15	1.86167e-13	45	382
Metabolic pathways	Metabolism	ko01100	Metabolic pathways	5.96393e-07	3.69764e-05	532	15768
Monoterpenoid biosynthesis	Metabolism	ko00902	Monoterpenoid biosynthesis	1.61859e-06	5.76427e-05	10	51
Starch and sucrose metabolism	Metabolism	ko00500	Starch and sucrose metabolism	1.85944e-06	5.76427e-05	67	1274
Biosynthesis of secondary metabolites	Metabolism	ko01110	Biosynthesis of secondary metabolites	9.13271e-06	0.000226491	292	8103
Galactose metabolism	Metabolism	ko00052	Galactose metabolism	8.47063e-05	0.0017506	26	393
Phenylpropanoid biosynthesis	Metabolism	ko00940	Phenylpropanoid biosynthesis	0.00011273	0.00199693	40	737
Cyanoamino acid metabolism	Metabolism	ko00460	Cyanoamino acid metabolism	0.00210881	0.0326866	21	363
Nitrogen metabolism	Metabolism	ko00910	Nitrogen metabolism	0.00321922	0.0443536	26	503
Pyrimidine metabolism	Metabolism	ko00240	Pyrimidine metabolism	0.00581285	0.0720794	23	448
Phosphatidylinositol signaling system	Environmental Information Processing	ko04070	Phosphatidylinositol signaling system	0.00906715	0.101129	31	683
Carotenoid biosynthesis	Metabolism	ko00906	Carotenoid biosynthesis	0.00978672	0.101129	10	146
Selenocompound metabolism	Metabolism	ko00450	Selenocompound metabolism	0.0116916	0.11152	10	150
Inositol phosphate metabolism	Metabolism	ko00562	Inositol phosphate metabolism	0.015775	0.131405	25	545
Alanine, aspartate and glutamate metabolism	Metabolism	ko00250	Alanine, aspartate and glutamate metabolism	0.0158958	0.131405	30	685
Propanoate metabolism	Metabolism	ko00640	Propanoate metabolism	0.0256303	0.197866	23	514
Ubiquitin mediated proteolysis	Genetic Information Processing	ko04120	Ubiquitin mediated proteolysis	0.0271268	0.197866	60	1617
Zeatin biosynthesis	Metabolism	ko00908	Zeatin biosynthesis	0.0289268	0.199273	5	60
Riboflavin metabolism	Metabolism	ko00740	Riboflavin metabolism	0.0484631	0.316286	7	115
ABC transporters	Environmental Information Processing	ko02010	ABC transporters	0.0572129	0.350876	13	276
The KEGG pathway enrichment of cluster 10 in this study
id	class	ID	Descrption	Pvalue	Qvalue	fg_num	bg_num
Proteasome	Genetic Information Processing	ko03050	Proteasome	5.3206e-09	7.0764e-07	70	504
Amino sugar and nucleotide sugar metabolism	Metabolism	ko00520	Amino sugar and nucleotide sugar metabolism	0.000301547	0.0200529	86	883
Protein processing in endoplasmic reticulum	Genetic Information Processing	ko04141	Protein processing in endoplasmic reticulum	0.0024984	0.110762	194	2389
Various types of N-glycan biosynthesis	Metabolism	ko00513	Various types of N-glycan biosynthesis	0.00364138	0.121076	31	278
N-Glycan biosynthesis	Metabolism	ko00510	N-Glycan biosynthesis	0.00522235	0.138914	36	344
RNA transport	Genetic Information Processing	ko03013	RNA transport	0.00722221	0.160092	171	2134
Stilbenoid, diarylheptanoid and gingerol biosynthesis	Metabolism	ko00945	Stilbenoid, diarylheptanoid and gingerol biosynthesis	0.00890499	0.169195	12	83
ABC transporters	Environmental Information Processing	ko02010	ABC transporters	0.0106853	0.177643	29	276
Caffeine metabolism	Metabolism	ko00232	Caffeine metabolism	0.0233933	0.298812	4	17
Isoquinoline alkaloid biosynthesis	Metabolism	ko00950	Isoquinoline alkaloid biosynthesis	0.0237919	0.298812	11	84
Synthesis and degradation of ketone bodies	Metabolism	ko00072	Synthesis and degradation of ketone bodies	0.0257441	0.298812	9	64
Phenylpropanoid biosynthesis	Metabolism	ko00940	Phenylpropanoid biosynthesis	0.0269605	0.298812	63	737
Fatty acid degradation	Metabolism	ko00071	Fatty acid degradation	0.0324877	0.330384	33	353
Tropane, piperidine and pyridine alkaloid biosynthesis	Metabolism	ko00960	Tropane, piperidine and pyridine alkaloid biosynthesis	0.0364123	0.330384	9	68
Propanoate metabolism	Metabolism	ko00640	Propanoate metabolism	0.0390359	0.330384	45	514
Ribosome biogenesis in eukaryotes	Genetic Information Processing	ko03008	Ribosome biogenesis in eukaryotes	0.0397455	0.330384	52	607
Cyanoamino acid metabolism	Metabolism	ko00460	Cyanoamino acid metabolism	0.0451288	0.353067	33	363
Glycosaminoglycan degradation	Metabolism	ko00531	Glycosaminoglycan degradation	0.058654	0.433388	11	97
Limonene and pinene degradation	Metabolism	ko00903	Limonene and pinene degradation	0.0659955	0.461968	5	33
Tyrosine metabolism	Metabolism	ko00350	Tyrosine metabolism	0.0788306	0.508559	16	163
The KEGG pathway enrichment of cluster 12 in this study
id	class	ID	Descrption	Pvalue	Qvalue	fg_num	bg_num
Amino sugar and nucleotide sugar metabolism	Metabolism	ko00520	Amino sugar and nucleotide sugar metabolism	3.99159e-05	0.00409839	75	883
Phagosome	Cellular Processes	ko04145	Phagosome	6.45416e-05	0.00409839	59	660
Metabolic pathways	Metabolism	ko01100	Metabolic pathways	0.000271517	0.0114942	908	15768
Steroid biosynthesis	Metabolism	ko00100	Steroid biosynthesis	0.00570846	0.176904	22	231
Glycerophospholipid metabolism	Metabolism	ko00564	Glycerophospholipid metabolism	0.0103777	0.176904	59	819
Galactose metabolism	Metabolism	ko00052	Galactose metabolism	0.010671	0.176904	32	393
Phosphonate and phosphinate metabolism	Metabolism	ko00440	Phosphonate and phosphinate metabolism	0.0120363	0.176904	8	59
Fatty acid elongation	Metabolism	ko00062	Fatty acid elongation	0.0130233	0.176904	10	84
Sesquiterpenoid and triterpenoid biosynthesis	Metabolism	ko00909	Sesquiterpenoid and triterpenoid biosynthesis	0.0130233	0.176904	10	84
Other types of O-glycan biosynthesis	Metabolism	ko00514	Other types of O-glycan biosynthesis	0.0139294	0.176904	6	38
Biosynthesis of secondary metabolites	Metabolism	ko01110	Biosynthesis of secondary metabolites	0.0164085	0.189443	467	8103
Arachidonic acid metabolism	Metabolism	ko00590	Arachidonic acid metabolism	0.0299194	0.316647	7	57
Inositol phosphate metabolism	Metabolism	ko00562	Inositol phosphate metabolism	0.034958	0.321797	39	545
Oxidative phosphorylation	Metabolism	ko00190	Oxidative phosphorylation	0.0354737	0.321797	57	844
Various types of N-glycan biosynthesis	Metabolism	ko00513	Various types of N-glycan biosynthesis	0.0393681	0.325688	22	278
Riboflavin metabolism	Metabolism	ko00740	Riboflavin metabolism	0.0410316	0.325688	11	115
Diterpenoid biosynthesis	Metabolism	ko00904	Diterpenoid biosynthesis	0.070825	0.529104	9	97
Tyrosine metabolism	Metabolism	ko00350	Tyrosine metabolism	0.0915554	0.586381	13	163
Nicotinate and nicotinamide metabolism	Metabolism	ko00760	Nicotinate and nicotinamide metabolism	0.0915856	0.586381	17	226
N-Glycan biosynthesis	Metabolism	ko00510	N-Glycan biosynthesis	0.101929	0.586381	24	344
The KEGG pathway enrichment of cluster 19 in this study
id	class	ID	Descrption	Pvalue	Qvalue	fg_num	bg_num
Ribosome	Genetic Information Processing	ko03010	Ribosome	4.02781e-107	5.27643e-105	356	1519
SNARE interactions in vesicular transport	Genetic Information Processing	ko04130	SNARE interactions in vesicular transport	1.54945e-05	0.00101489	28	181
Purine metabolism	Metabolism	ko00230	Purine metabolism	3.37858e-05	0.00147531	73	696
Biosynthesis of amino acids	Metabolism	ko01230	Biosynthesis of amino acids	7.60757e-05	0.00249148	182	2137
Proteasome	Genetic Information Processing	ko03050	Proteasome	0.000107714	0.00282211	55	504
Tryptophan metabolism	Metabolism	ko00380	Tryptophan metabolism	0.000984473	0.0214943	33	287
Glycolysis / Gluconeogenesis	Metabolism	ko00010	Glycolysis / Gluconeogenesis	0.00119609	0.0217904	81	889
Phagosome	Cellular Processes	ko04145	Phagosome	0.00133071	0.0217904	63	660
Protein export	Genetic Information Processing	ko03060	Protein export	0.00251748	0.0365843	32	292
Ascorbate and aldarate metabolism	Metabolism	ko00053	Ascorbate and aldarate metabolism	0.0027927	0.0365843	28	247
Oxidative phosphorylation	Metabolism	ko00190	Oxidative phosphorylation	0.00335538	0.0399595	75	844
Phenylalanine metabolism	Metabolism	ko00360	Phenylalanine metabolism	0.00398622	0.0435162	17	129
Phenylalanine, tyrosine and tryptophan biosynthesis	Metabolism	ko00400	Phenylalanine, tyrosine and tryptophan biosynthesis	0.0101202	0.10198	34	346
Various types of N-glycan biosynthesis	Metabolism	ko00513	Various types of N-glycan biosynthesis	0.0135136	0.126449	28	278
N-Glycan biosynthesis	Metabolism	ko00510	N-Glycan biosynthesis	0.0154637	0.13505	33	344
Arginine and proline metabolism	Metabolism	ko00330	Arginine and proline metabolism	0.0165792	0.135742	38	410
Stilbenoid, diarylheptanoid and gingerol biosynthesis	Metabolism	ko00945	Stilbenoid, diarylheptanoid and gingerol biosynthesis	0.0176471	0.135986	11	83
Ether lipid metabolism	Metabolism	ko00565	Ether lipid metabolism	0.0193682	0.140958	22	212
Synthesis and degradation of ketone bodies	Metabolism	ko00072	Synthesis and degradation of ketone bodies	0.0213148	0.14696	9	64
Tropane, piperidine and pyridine alkaloid biosynthesis	Metabolism	ko00960	Tropane, piperidine and pyridine alkaloid biosynthesis	0.0303704	0.198339	9	68
