# Supplementary material for: Transcriptomic and Functional Analyses Reveal the Different Roles of Vitamins C, E, and K in Regulating Viral Infections in Maize
Source: Int J Mol Sci. 2023 Apr 28;24(9):8012. doi: 10.3390/ijms24098012 (PMC10178231; doi:10.3390/ijms24098012)
Supplement: Supplementary file 1 [file ijms-24-08012-s001.zip › ijms-2343195-supplementary/Table S7.xlsx]

## Sheet: Sheet1
Table S7 Abbreviations of genes and compounds are explained.
Position	Gene name	Abbreviation
Figure 4	mannose-6-phosphate isomerase	ZmMPI
	phosphomannomutase	ZmPMM
	GDP-mannose pyrophosphorylase	ZmVCT1
	GDP-D-mannose 3', 5'-epimerase	ZmGEM
	GDP-L-galactose phosphorylase	ZmVCT2/5
	inositol-phosphate phosphatase / L-galactose 1-phosphate phosphatase	ZmVCT4
	L-galactono-1,4-lactone dehydrogenase	ZmGLDH
Figure 5	4-hydroxyphenylpyruvate dioxygenase	ZmHPPD
	homogentisate phytyltransferase	ZmHGGT
	tocopherol O-methyltransferase	ZmTOMC
	1,4-dihydroxy-2-naphthoate polyprenyltransferase	ZmMenA
	naphthoate synthase	ZmMenB
	o-succinylbenzoate synthase	ZmMenC
	o-succinylbenzoate-CoA ligase	ZmMenE
	salicylate biosynthesis isochorismate synthase	ZmMenF
Figure S3	1-aminocyclopropane-1-carboxylate oxidase	ZmACC
	Aldehyde dehydrogenase (NAD(+))	ZmALDH
	Malate dehydrogenase	ZmMDH
	Proteasome inhibitor PI31 subunit	ZmPI31
	Proteasome subunit alpha type 1	ZmPSMA1
	Proteasome subunit alpha type 5	ZmPSMA5
