# Supplementary material for: Transcriptomic and Functional Analyses Reveal the Different Roles of Vitamins C, E, and K in Regulating Viral Infections in Maize
Source: Int J Mol Sci. 2023 Apr 28;24(9):8012. doi: 10.3390/ijms24098012 (PMC10178231; doi:10.3390/ijms24098012)
Supplement: Supplementary file 1 [file ijms-24-08012-s001.zip › ijms-2343195-supplementary/Table S8.xlsx]

## Sheet: Sheet1
Table S8 MCMV disease indexes of 54 inbred lines.
inbred line name	disease index
	2020	2021
698-3	52.381	48.1481
dan599	48.6111	42.8571
Shen137	36.5079	38.8889
nongda178	71.4286	68.254
P138	65.4321	59.596
huotangY	84.127	77.7778
Mo17	77.7778	64.1026
Ji846	45.679	54.1667
C649	83.3333	63.6364
SiF1	77.7778	72.2222
Danhuang02	50	26.2626
Tangsipingtou	53.0864	53.3333
Huangzao4	92.5926	83.3333
Ji853	73.6111	94.4444
sizhisi	80.9524	80
H21	20.3704	37.037
Jing7	63.8889	73.3333
huangye4	90.4762	70.3704
444	86.6667	71.4286
Wu314	84.127	71.4286
Ji35	70.3704	66.6667
Huang428-3	77.7778	63.6364
Shen5003	77.7778	58.5859
7922	61.9048	72.2222
Ye478	80.9524	74.6032
803	66.6667	74.6032
Cai11-8	80.9524	66.6667
OH43	68.254	57.5758
LJK	46.0317	30.5556
200B	73.3333	65.6566
Ji818	65.0794	47.4747
E28	52.7778	57.5758
Dan340	65.4321	75
Dan598	51.1111	19.7531
U8112	86.1111	61.9048
Ye52106	61.1111	58.0247
M14	31.9444	25.9259
W24	84.127	82.2222
Ye107	88.8889	82.2222
Xianyu335F	75	80
xianyu335M	97.2222	92.5926
S315	69.4444	46.6667
S878	58.3333	55.5556
651	85.1852	59.596
C72	77.7778	72.2222
Zheng58	88.8889	77.7778
S730	77.7778	67.9012
S951	88.8889	66.6667
S766	18.5185	12.963
702F	75	64.9573
S350	58.7302	73.7374
S347	75.3086	66.6667
B73	67.9012	77.7778
Va35	53.3333	58.3333
