# Supplementary material for: Transcriptomic and Functional Analyses Reveal the Different Roles of Vitamins C, E, and K in Regulating Viral Infections in Maize
Source: Int J Mol Sci. 2023 Apr 28;24(9):8012. doi: 10.3390/ijms24098012 (PMC10178231; doi:10.3390/ijms24098012)
Supplement: Supplementary file 1 [file ijms-24-08012-s001.zip › ijms-2343195-supplementary/Table S9.xlsx]

## Sheet: Sheet1
Table S9 SCMV disease indexes of 54 inbred lines.
inbred line name	disease index
	2020	2021
698-3	1.5873	1.11111
dan599	19.4444	42.8571
Shen137	0	1.5873
nongda178	52.7778	33.3333
P138	15.2778	9.52381
huotangY	40.7407	18.5185
Mo17	51.8519	43.0556
Ji846	9.52381	11.1111
C649	2.77778	7.93651
SiF1	42.5926	16.6667
Danhuang02	27.7778	28.5714
Tangsipingtou	29.6296	17.284
Huangzao4	49.2063	48.6111
Ji853	29.6296	30.5556
sizhisi	39.5062	27.1605
H21	35.1852	33.3333
Jing7	42.8571	38.0952
huangye4	58.3333	37.037
444	77.7778	58.7302
Wu314	62.963	49.2063
Ji35	44.4444	28.8889
Huang428-3	65.812	55.5556
Shen5003	35.8025	39.6825
7922	65.2778	84.127
Ye478	64.1975	49.2063
803	54.1667	59.7222
Cai11-8	19.4444	14.2857
OH43	44.4444	36.1111
LJK	58.3333	60.4938
200B	25.9259	29.6296
Ji818	45.8333	36.1111
E28	46.0317	33.3333
Dan340	69.4444	44.4444
Dan598	36.1111	47.2222
U8112	72.8395	47.619
Ye52106	52.7778	34.9206
M14	16.6667	34.9206
W24	44.4444	27.7778
Ye107	61.7284	43.0556
Xianyu335F	80.9524	42.8571
xianyu335M	51.8519	34.9206
S315	59.2593	31.9444
S878	7.77778	1.85185
651	15.5556	0
C72	19.0476	23.6111
Zheng58	39.3939	41.6667
S730	12.2222	1.5873
S951	71.6049	46.9136
S766	21.2121	13.8889
702F	22.2222	34.9206
S350	72.8395	40
S347	39.5062	43.0556
B73	43.0556	28.8889
Va35	80.9524	50
